# Supplementary material for: Tuning Myogenesis by Controlling Gelatin Hydrogel Properties through Hydrogen Peroxide-Mediated Cross-Linking and Degradation
Source: Gels. 2022 Jun 17;8(6):387. doi: 10.3390/gels8060387 (PMC9223222; doi:10.3390/gels8060387)
Supplement: Supplementary file 1 [file gels-08-00387-s001.zip]

Archive with 1 entries (1 files):
- gels-1775786-supplementary.pdf
